# Supplementary material for: Identifying pathways for large-scale implementation of a school-based mental health programme in the Eastern Mediterranean Region: a theory-driven approach
Source: Health Policy Plan. 2020 Nov 6;35(Suppl 2):ii112–23. doi: 10.1093/heapol/czaa124 (PMC7646738; doi:10.1093/heapol/czaa124)
Supplement: czaa124_Supplementary_Data [file czaa124_supplementary_data.zip]

Archive with 3 entries (2 files):
- czaa124-suppl_data/
- czaa124-suppl_data/Supplementary File 1.pdf
- czaa124-suppl_data/Supplementary File 2.docx
